# Supplementary material for: A Preliminary Compilation of a Digital Video Library on Triggering Autonomous Sensory Meridian Response (ASMR): A Trial Among 807 Chinese College Students
Source: Front Psychol. 2019 Oct 15;10:2274. doi: 10.3389/fpsyg.2019.02274 (PMC6804593; doi:10.3389/fpsyg.2019.02274)
Supplement: Supplementary file 1 [file Data_Sheet_1.ZIP]

Archive with 12 entries (11 files):
- vdieo list/
- vdieo list/a.xlsx
- vdieo list/b.xlsx
- vdieo list/c.xlsx
- vdieo list/d.xlsx
- vdieo list/e.xlsx
- vdieo list/h.xlsx
- vdieo list/i.xlsx
- vdieo list/j.xlsx
- vdieo list/╩╡╤Θ┴╨▒φ.xlsx
- vdieo list/╕╜┬╝1.xlsx
- vdieo list/╕╜▒φ1.xlsx
