# Supplementary material for: A Preliminary Compilation of a Digital Video Library on Triggering Autonomous Sensory Meridian Response (ASMR): A Trial Among 807 Chinese College Students
Source: Front Psychol. 2019 Oct 15;10:2274. doi: 10.3389/fpsyg.2019.02274 (PMC6804593; doi:10.3389/fpsyg.2019.02274)
Supplement: Supplementary file 1 [file Data_Sheet_1.ZIP › vdieo list/a.xlsx]

## Sheet: Sheet1
movieName
A/mov10.mp4
A/mov22.mp4
A/mov28.mp4
A/mov38.mp4
A/mov50.mp4
A/mov56.mp4
