# Supplementary material for: A Preliminary Compilation of a Digital Video Library on Triggering Autonomous Sensory Meridian Response (ASMR): A Trial Among 807 Chinese College Students
Source: Front Psychol. 2019 Oct 15;10:2274. doi: 10.3389/fpsyg.2019.02274 (PMC6804593; doi:10.3389/fpsyg.2019.02274)
Supplement: Supplementary file 1 [file Data_Sheet_1.ZIP › vdieo list/e.xlsx]

## Sheet: Sheet1
movieName
E/mov1.mp4
E/mov2.mp4
E/mov3.mp4
E/mov6.mp4
E/mov26.mp4
E/mov43.mp4
