# Supplementary material for: A Preliminary Compilation of a Digital Video Library on Triggering Autonomous Sensory Meridian Response (ASMR): A Trial Among 807 Chinese College Students
Source: Front Psychol. 2019 Oct 15;10:2274. doi: 10.3389/fpsyg.2019.02274 (PMC6804593; doi:10.3389/fpsyg.2019.02274)
Supplement: Supplementary file 1 [file Data_Sheet_1.ZIP › vdieo list/h.xlsx]

## Sheet: Sheet1
movieName
H/mov9.mp4
H/mov24.mp4
H/mov34.mp4
H/mov41.mp4
H/mov52.mp4
H/mov62.mp4
H/mov5.mp4
H/mov63.mp4
