# Supplementary material for: A Preliminary Compilation of a Digital Video Library on Triggering Autonomous Sensory Meridian Response (ASMR): A Trial Among 807 Chinese College Students
Source: Front Psychol. 2019 Oct 15;10:2274. doi: 10.3389/fpsyg.2019.02274 (PMC6804593; doi:10.3389/fpsyg.2019.02274)
Supplement: Supplementary file 1 [file Data_Sheet_1.ZIP › vdieo list/j.xlsx]

## Sheet: Sheet1
movieName
J/mov11.mp4
J/mov12.mp4
J/mov20.mp4
J/mov39.mp4
J/mov48.mp4
J/mov61.mp4
J/mov63.mp4
J/mov64.mp4
