# Supplementary material for: A Preliminary Compilation of a Digital Video Library on Triggering Autonomous Sensory Meridian Response (ASMR): A Trial Among 807 Chinese College Students
Source: Front Psychol. 2019 Oct 15;10:2274. doi: 10.3389/fpsyg.2019.02274 (PMC6804593; doi:10.3389/fpsyg.2019.02274)
Supplement: Supplementary file 1 [file Data_Sheet_1.ZIP › vdieo list/╩╡╤Θ┴╨▒φ.xlsx]

## Sheet: Sheet1
	分组	编号	creator	性别	类型（asmr-voice/asmr-nonvoice/control	开始时间	结束时间	视频时长	主题	触发类型	视频地址	订阅人数	播放次数	配置文件名称/质量	视频解码器	比特率	宽度	高度	GOP模式	音频编码解码器	音频比特率	音频模式	速度质量指示器	帧速率
1	E	mov1	Gentle Whispering ASMR	女	a-v	3:08:21	6:04:27	2:56:06	香薰吹气	whispering				MPEG-4 1280*720/24p（16 Mbps）	MPEG-4 AVC	15500000	1280	720	IBBPBBPBBPBBP	AAC	192	立体声	6	23.98
2	A	mov10	Gibi ASMR	女	a-nv	18:14:00	19:31:04	1:17:04	敲击和抓	tapping and scratching
1	J	mov11	Mystic Saurus	女	a-nv	2:58:25	4:54:10	1:55:15	吃辣椒	eating sound
	J	mov12	Soy ASMR	女	a-nv	1 day, 1:19:26	1 day, 4:13:22	2:53:26	面部美容	facial treatment
	I	mov13	Soy ASMR	女	a-nv	1:10:13	3:04:22	1:54:09	除刺	removing thorns with teizzer
2	I	mov14	ASMR darling	女	a-nv	1 day, 1:34:07	1 day, 3:23:27	1:49:20	耳朵按摩	ear massage
3	F	mov15	ASMR darling	女	a-nv	17:15:09	18:35:20	1:20:11	触摸你的脸	touching your face
4	B	mov16	ASMR darling	女	a-nv	20:19:15	21:46:15	1:27:00	头皮按摩	scalp massage
5	C	mov17	pelegea ASMR	女	a-nv	6:05:05	8:12:22	2:07:17	口腔音	mouth sound
6	D	mov18	ASMR PPOMO	女	a-nv	1 day, 1:38:21	1 day, 4:10:02	2:31:11	耳朵清洁	ear cleaning
7	G	mov19	SAS-ASMR	女	a-nv	3:39:19	5:53:29	2:14:10	吃鱼子酱和海葡萄	eat tobiko eggs & sea grape
8	E	mov2	pelegea ASMR	女	a-v	0:04:18	3:00:12	2:55:24	面部马杀鸡	whispering/mouth sound	pink t shirt
9	J	mov20	ASMRsurge	男	a-nv	14:17:11	16:44:06	2:26:25	研磨盐	slow movement
10	B	mov21	YAACHAMA J-ASMR	男	a-nv	1:18:16	3:49:23	2:31:07	挖耳	ear cleaning
11	A	mov22	YAACHAMA J-ASMR	男	a-nv	0:00:00	2:21:00	2:21:00	搅拌珠子和胶水	mix glue and beed
12	D	mov23	asmr zeitgrist	男	a-nv	1 day, 0:49:23	1 day, 3:24:26	1:35:03	刷耳朵
13	H	mov24	asmr zeitgrist	男	a-nv	14:49:05	16:09:04	1:19:29	海绵宝宝
14	G	mov25	asmr zeitgrist	男	a-nv	5:46:28	7:09:04	1:22:06	汽水
15	E	mov26	asmr zeitgrist	男	a-nv	7:06:07	8:04:01	0:57:24	硅胶美妆蛋按摩耳朵	suliano beauty blender
16	F	mov27	asmr zeitgrist	男	a-nv	02:12:25:16	02:13:37:02	1:11:16	耳朵清洁	ear cleaning
17	A	mov28	pierreG ASMR	男	a-nv	3:30:20	4:45:09	1:14:19	不同的触发	different triggers（tapping,mimi's sound）
18	G	mov29	Ano ASMR	男	a-nv	5:16:14	6:42:15	1:26:01	口腔音	mouth sound
19	E	mov3	frivolousFox ASMR	女	a-nv	2:54:12	5:36:18	2:42:06	舔耳	ear licking	100k subs
20	D	mov30	Nite Shift ASMR	男	a-nv	12:38:16	14:55:18	2:17:02	敲击玻璃	glass sound
21	C	mov31	ASMRsurge	男	a-nv	00:11:32	02:49:28	02:37:46	书写	hand writing
22	B	mov32	ASMRsurge	男	a-nv	1 day, 15:48:48	1 day, 18:46:24	02:57:26	肥皂雕刻	soap carving
23	I	mov33	ASMRsurge	男	a-nv	6:55:26	9:55:26	3:00:00	考古挖骨	slow movement
24	H	mov34	PJ Dreams	男	a-nv	1:49:00	3:46:08	1:57:08	口腔音	mouth sound
25	F	mov35	RaffyTaphyASMR	男	a-v	07:45:31	10:42:07	02:56:26	敲击小枕头	tapping
26	C	mov36	RaffyTaphyASMR	男	a-v	06:18:31	09:17:44	02:59:13	剪刀	repeat movement
27	G	mov37	RaffyTaphyASMR	男	a-v	22:39:33	1 day, 1:36:40	02:57:07	木块敲击	tappig
28	A	mov38	Ano ASMR	男	a-v	8:03:16	9:18:04	1:14:18	鼠标声	mouse sound
29	J	mov39	Ano ASMR	男	a-v	1:20:03	2:29:26	1:09:23	吸电子烟
30	CONTROL	mov4	HANSE 한세	男	control	0:08:25	3:06:00	2:57:05	宝石糖制作
3	I	mov40	FredsVoice ASMR	男	a-v	23:26:15	1 day, 1:52:20	2:26:05	理发	shave hair
4	H	mov41	sebASMR	男	a-v	0:25:28	1:37:11	2:11:13	b-box	beatbox trigger
5	I	mov42	Jojo's ASMR	男	a-v	4:48:03	7:14:15	2:26:12	抓	scratching
6	E	mov43	massageASMR	男	a-v	11:55:22	13:28:19	1:32:27	耳语	whispering
7	B	mov44	massageASMR	男	a-v	1:03:18	3:35:15	2:31:27	后背按摩	massage upper back
8	G	mov45	massageASMR	男	a-v	0:50:18	3:16:15	2:25:27	能量治愈角色扮演	energy healing roleplay
9	C	mov46	massageASMR	男	a-v	4:46:20	6:40:16	1:53:26	刮擦声
10	D	mov47	SensorAdi ASMR	男	a-v	7:56:25	9:50:21	1:53:26	屏保碎裂声
11	J	mov48	ephemeral Rift	男	a-v	1:56:20	4:11:02	2:14:15	个人关注	personal attention
12	B	mov49	ephemeral Rift	男	a-v	0:00:00	1:47:15	1:47:15	解锁
13	CONTROL	mov5	HANSE 한세	男	control	0:08:19	2:45:11	2:36:22	甜点制作
14	A	mov50	Gentle Whispering ASMR	女	a-v	01:02:39	03:48:30	02:45:41	耳语，敲击
15	D	mov51	SAS-ASMR	女	a-v	0:05:01	2:53:08	2:48:07	吃蜂巢	eat raw honey
16	H	mov52	pelegea ASMR	女	a-v	7:39:13	9:11:07	1:32:04	耳朵清洁	ear cleaning
17	I	mov53	Gentle Whispering ASMR	女	a-v	14:43:05	17:07:21	2:24:16	耳语	whispering
18	F	mov54	Gentle Whispering ASMR	女	a-v	7:45:14	9:31:18	1:46:04	温柔耳语个人关注	soft spoken personal attention
19	F	mov55	rappeler	女	a-v	5:23:21	8:46:19	2:42:28	角色扮演	squeezing sebum roleplay
20	A	mov56	rappeler	女	a-v	0:56:09	3:57:21	3:01:12	触发词	trigger word（tok tok tok）
21	G	mov57	ASMR PPOMO	女	a-v	16:46:00	19:22:23	2:36:23	角色扮演	makeup roleplay
22	D	mov58	ASMR Request	女	a-v	2:00:01	4:04:21	2:04:20	角色扮演	wash hair roleplay
23	C	mov59	Latte ASMR	女	a-v	6:17:15	9:01:22	2:44:07	角色扮演	removing makeup roleplay
24	E	mov6	chynaunique asmr	女	a-nv	1:43:08	3:58:06	2:14:28	弹舌	tong clicking	7triggers
25	B	mov60	rappeler	女	a-v	4:19:07	6:37:17	2:18:10	挖耳	ear cleaning
26	J	mov61	ASMRdarling	女	a-v	5:57:01	7:40:02	1:43:01	个人关注	personal attention
27	H	mov62	Gentle Whispering ASMR	女	a-v	06:26:02	09:02:02	03:00:00	按摩穴位	massage your tapples
28	CONTROL	mov63	HANSE 한세	男	control	00:00:00	03:00:48	03:00:48	切草莓	repeat movement
29	CONTROL	mov64	HANSE 한세	男	control	00:00:00	02:58:33	02:58:33	切苹果	repeat movement
30	F	mov7	SAS-ASMR	女	a-nv	1:01:09	3:56:10	2:55:01	吃三文鱼\章鱼	chewing sound
	C	mov8	ASMR PPOMO	女	a-nv	18:14:29	20:27:03	2:12:04	头皮按摩	scalp massage
	H	mov9	magic ASMR	女	a-nv	1 day, 16:11:02	1 day, 17:34:18	1:23:16	下雨声	rain sound
