# Supplementary material for: A Preliminary Compilation of a Digital Video Library on Triggering Autonomous Sensory Meridian Response (ASMR): A Trial Among 807 Chinese College Students
Source: Front Psychol. 2019 Oct 15;10:2274. doi: 10.3389/fpsyg.2019.02274 (PMC6804593; doi:10.3389/fpsyg.2019.02274)
Supplement: Supplementary file 1 [file Data_Sheet_1.ZIP › vdieo list/╕╜┬╝1.xlsx]

## Sheet: Sheet1
附录1 ASMR视频刺激库视频详细信息
编号	YouTuber	性别	视频类型	开始时间	结束时间	视频时长	内容	视频网站	订阅人数（/人）	播放次数（/次）
mov1	Gentle Whispering ASMR	女	ASMR-speaking	3:08:21	6:04:27	2:56:06	香薰吹气	此处有相应链接	明后天查
mov10	Gibi ASMR	女	ASMR-no speaking	18:14:00	19:31:04	1:17:04	敲击和抓
mov11	Mystic Saurus	女	ASMR-no speaking	2:58:25	4:54:10	1:55:15	吃辣椒
mov12	Soy ASMR	女	ASMR-no speaking	1 day, 1:19:26	1 day, 4:13:22	2:53:26	面部美容
mov13	Soy ASMR	女	ASMR-no speaking	1:10:13	3:04:22	1:54:09	除刺
mov14	ASMR darling	女	ASMR-no speaking	1 day, 1:34:07	1 day, 3:23:27	1:49:20	耳朵按摩
mov15	ASMR darling	女	ASMR-no speaking	17:15:09	18:35:20	1:20:11	触摸你的脸
mov16	ASMR darling	女	ASMR-no speaking	20:19:15	21:46:15	1:27:00	头皮按摩
mov17	pelegea ASMR	女	ASMR-no speaking	6:05:05	8:12:22	2:07:17	口腔音
mov18	ASMR PPOMO	女	ASMR-no speaking	1 day, 1:38:21	1 day, 4:10:02	2:31:11	耳朵清洁
mov19	SAS-ASMR	女	ASMR-no speaking	3:39:19	5:53:29	2:14:10	吃鱼子酱和海葡萄
mov2	pelegea ASMR	女	ASMR-speaking	0:04:18	3:00:12	2:55:24	面部马杀鸡
mov20	ASMRsurge	男	ASMR-no speaking	14:17:11	16:44:06	2:26:25	研磨盐
mov21	YAACHAMA J-ASMR	男	ASMR-no speaking	1:18:16	3:49:23	2:31:07	挖耳
mov22	YAACHAMA J-ASMR	男	ASMR-no speaking	0:00:00	2:21:00	2:21:00	搅拌珠子和胶水
mov23	asmr zeitgrist	男	ASMR-no speaking	1 day, 0:49:23	1 day, 3:24:26	1:35:03	刷耳朵
mov24	asmr zeitgrist	男	ASMR-no speaking	14:49:05	16:09:04	1:19:29	海绵宝宝
mov25	asmr zeitgrist	男	ASMR-no speaking	5:46:28	7:09:04	1:22:06	汽水
mov26	asmr zeitgrist	男	ASMR-no speaking	7:06:07	8:04:01	0:57:24	硅胶美妆蛋按摩耳朵
mov27	asmr zeitgrist	男	ASMR-no speaking	02:12:25:16	02:13:37:02	1:11:16	耳朵清洁
mov28	pierreG ASMR	男	ASMR-no speaking	3:30:20	4:45:09	1:14:19	不同的触发
mov29	Ano ASMR	男	ASMR-no speaking	5:16:14	6:42:15	1:26:01	口腔音
mov3	frivolousFox ASMR	女	ASMR-no speaking	2:54:12	5:36:18	2:42:06	舔耳
mov30	Nite Shift ASMR	男	ASMR-no speaking	12:38:16	14:55:18	2:17:02	敲击玻璃
mov31	ASMRsurge	男	ASMR-no speaking	00:11:32	02:49:28	02:37:46	书写
mov32	ASMRsurge	男	ASMR-no speaking	1 day, 15:48:48	1 day, 18:46:24	02:57:26	肥皂雕刻
mov33	ASMRsurge	男	ASMR-no speaking	6:55:26	9:55:26	3:00:00	考古挖骨
mov34	PJ Dreams	男	ASMR-no speaking	1:49:00	3:46:08	1:57:08	口腔音
mov35	RaffyTaphyASMR	男	ASMR-speaking	07:45:31	10:42:07	02:56:26	敲击小枕头
mov36	RaffyTaphyASMR	男	ASMR-speaking	06:18:31	09:17:44	02:59:13	剪刀
mov37	RaffyTaphyASMR	男	ASMR-speaking	22:39:33	1 day, 1:36:40	02:57:07	木块敲击
mov38	Ano ASMR	男	ASMR-speaking	8:03:16	9:18:04	1:14:18	鼠标声
mov39	Ano ASMR	男	ASMR-speaking	1:20:03	2:29:26	1:09:23	吸电子烟
mov4	HANSE 한세	男	control	0:08:25	3:06:00	2:57:05	宝石糖制作
mov40	FredsVoice ASMR	男	ASMR-speaking	23:26:15	1 day, 1:52:20	2:26:05	理发
mov41	sebASMR	男	ASMR-speaking	0:25:28	1:37:11	2:11:13	b-box
mov42	Jojo's ASMR	男	ASMR-speaking	4:48:03	7:14:15	2:26:12	抓
mov43	massageASMR	男	ASMR-speaking	11:55:22	13:28:19	1:32:27	耳语
mov44	massageASMR	男	ASMR-speaking	1:03:18	3:35:15	2:31:27	后背按摩
mov45	massageASMR	男	ASMR-speaking	0:50:18	3:16:15	2:25:27	能量治愈角色扮演
mov46	massageASMR	男	ASMR-speaking	4:46:20	6:40:16	1:53:26	刮擦声
mov47	SensorAdi ASMR	男	ASMR-speaking	7:56:25	9:50:21	1:53:26	屏保碎裂声
mov48	ephemeral Rift	男	ASMR-speaking	1:56:20	4:11:02	2:14:15	个人关注
mov49	ephemeral Rift	男	ASMR-speaking	0:00:00	1:47:15	1:47:15	解锁
mov5	HANSE 한세	男	control	0:08:19	2:45:11	2:36:22	甜点制作
mov50	Gentle Whispering ASMR	女	ASMR-speaking	01:02:39	03:48:30	02:45:41	耳语，敲击
mov51	SAS-ASMR	女	ASMR-speaking	0:05:01	2:53:08	2:48:07	吃蜂巢
mov52	pelegea ASMR	女	ASMR-speaking	7:39:13	9:11:07	1:32:04	耳朵清洁
mov53	Gentle Whispering ASMR	女	ASMR-speaking	14:43:05	17:07:21	2:24:16	耳语
mov54	Gentle Whispering ASMR	女	ASMR-speaking	7:45:14	9:31:18	1:46:04	温柔耳语个人关注
mov55	rappeler	女	ASMR-speaking	5:23:21	8:46:19	2:42:28	角色扮演
mov56	rappeler	女	ASMR-speaking	0:56:09	3:57:21	3:01:12	触发词
mov57	ASMR PPOMO	女	ASMR-speaking	16:46:00	19:22:23	2:36:23	角色扮演
mov58	ASMR Request	女	ASMR-speaking	2:00:01	4:04:21	2:04:20	角色扮演
mov59	Latte ASMR	女	ASMR-speaking	6:17:15	9:01:22	2:44:07	角色扮演
mov6	chynaunique asmr	女	ASMR-no speaking	1:43:08	3:58:06	2:14:28	弹舌	7triggers
mov60	rappeler	女	ASMR-speaking	4:19:07	6:37:17	2:18:10	挖耳
mov61	ASMRdarling	女	ASMR-speaking	5:57:01	7:40:02	1:43:01	个人关注
mov62	Gentle Whispering ASMR	女	ASMR-speaking	06:26:02	09:02:02	03:00:00	按摩穴位
mov63	HANSE 한세	男	control	00:00:00	03:00:48	03:00:48	切草莓
mov64	HANSE 한세	男	control	00:00:00	02:58:33	02:58:33	切苹果
mov7	SAS-ASMR	女	ASMR-no speaking	1:01:09	3:56:10	2:55:01	吃三文鱼\章鱼
mov8	ASMR PPOMO	女	ASMR-no speaking	18:14:29	20:27:03	2:12:04	头皮按摩
mov9	magic ASMR	女	ASMR-no speaking	1 day, 16:11:02	1 day, 17:34:18	1:23:16	下雨声
表1 60个刺激的易于触发ASMR体验的强度评分描述性统计
			M	SD	Valid number
视频1
视频2
..
视频n
