# Supplementary material for: A Preliminary Compilation of a Digital Video Library on Triggering Autonomous Sensory Meridian Response (ASMR): A Trial Among 807 Chinese College Students
Source: Front Psychol. 2019 Oct 15;10:2274. doi: 10.3389/fpsyg.2019.02274 (PMC6804593; doi:10.3389/fpsyg.2019.02274)
Supplement: Supplementary file 1 [file Data_Sheet_1.ZIP › vdieo list/╕╜▒φ1.xlsx]

## Sheet: Sheet1
	表1 ASMR视频刺激库易于触发ASMR体验视频的强度及频率评分描述性统计
	刺激名称		强度		频率		有效评价人数
			M	SD	M	SD
mov1	香薰疗法	Aromatherapy	2.5882	2	2.47	1.7	17
mov10	敲击和抓	tapping and scraching	3.33	1.87	3.56	2.555	9
mov11	吃辣椒	eat chill	3.75	2.21736	3.75	2.217	4
mov12	面部美容	facial cosmetic	3.833	2.587	3.33	2.875	6
mov13	除刺	remove thorn	3.1818	1.66252	3.64	2.693	11
mov14	耳朵按摩	ear massage	4.8182	1.834	4.73	2.573	11
mov15	触摸你的脸	touching your face	2.37	2.02196	2.78	2.547	27
mov16	头皮按摩（女）	Scalp massage	2.33	1.557	2.83	2.082	12
mov17	触摸你的脸+口腔音	touching your face and mouth sound	3.6471	2.523	4.47	3.356	17
mov18	棉棒耳朵清洁	cleaning ear by Cotton swab	4.7	2.677	5.35	2.621	20
mov19	吃鱼子酱和海葡萄	eating caviar and sea grape	5.33	3.1997	6.6	3.019	15
mov2	面部马杀鸡	facial massage	4.05888	3.03	4.41	2.671	17
mov20	研磨盐	grind salt	5.2	3.03315	4.4	2.608	5
mov21	挖耳（男）	cleanin your earwax by a man	4.75	2.49	5.08	2.61	12
mov22	搅拌珠子和胶水	mixing beads and glue	3.11	2.204	3.33	2.55	9
mov23	刷子刷耳朵	brushing your ear by a soft brush	4.15	2.9068	4.3	2.94	20
mov24	搅拌吸水弹珠	mixing slime beads	2.75	1.815	2.92	2.353	12
mov25	汽水音	sound of soda water	4.8667	2.92	4.8	2.78	15
mov26	硅胶美妆蛋按摩耳朵	ear massage by a Silicone beauty blender	2.833	2.09	2.94	2.508	18
mov27	棉签耳朵清洁	ear cleaning by a swab	3.963	2.409	4.19	2.54	27
mov28	不同的触发	different trigger	2.44	1.509	2.22	1.202	9
mov29	多重口腔音	multiple mouth sound	4.33	2.74296	3.53	2.446	15
mov3	舔耳	ear licking	5	2.806	5.29	2.845	17
mov30	敲击玻璃	tapping glass	4.65	3.453	4.5	3.472	20
mov31	书写	writing	3.94	2.9	3.65	3.02	17
mov32	肥皂雕刻	soap carving	3.25	1.764	3.92	2.429	12
mov33	考古挖骨	Archaeological dig bone	3.4545	1.916	3.55	2.252
mov34	口腔音	mouth sound	3.833	3.099	3.67	2.87	12
mov35	敲击小枕头	tapping a little pillow	3.963	2.518	3.67	2.386	27
mov36	剪刀	sound of a scissors	3.88	2.62	3.71	2.44	17
mov37	木块敲击	tapping a wood brick	4.0667	2.763	3.8	2.569	15
mov38	鼠标声	sound of mouse	3.556	2.35	4	2.69	9
mov39	吸电子烟	Electronic cigarette	5	3.65	4.75	3.5	4
mov40	理发	roleplay of haircutting	3.818	2.04	3.64	2.157	11
mov41	b-box	b-box	2.33	1.557	2.5	1.732	12
mov42	头皮按摩（男）	Scalp massage by a man	4.58	2.998	4.33	2.839	12
mov43	多重耳语	multiple whispering	2.7059	2.44	2.65	2.422	17
mov44	后背按摩	massage someone's back	2.33	1.557	2.92	2.35	12
mov45	能量治愈角色扮演	roleplay of energy healing	3.133	2.356	3.07	2.31	15
mov46	刮擦声	sound of scraching	3.61	2.933	4.06	3.019	18
mov47	屏保碎裂声	The sound of LG cracking	3.95	2.946	3.85	2.758	20
mov48	个人关注（男）	personal attention （male）	4.4	2.3	4	1.581	5
mov49	尝试解锁	attempting to unlock	3	2.097	2.36	1.8	11
mov50	敲击木梳	tapping a wooden comb	2.2	1.475	1.8	1.317	10
mov51	吃蜂巢	eating honeycomb	3.263	2.883	3.74	2.903	19
mov52	双耳同时清洁	Cleaning both ears at the same time	4.0909	2.66	4.55	2.945	11
mov53	轻柔耳语	whispering	3.6364	3.324	3.64	3.443	11
mov54	温柔耳语+个人关注	whispering and personal attention	3.148	2.196	3.07	2.3	27
mov55	模拟挤黑头	Squeeze nose pore	3.889	2.78	3.93	2.63	27
mov56	触发词+耳朵清洁	trigger words and ear cleaning	4.667	2.87	4.33	2.693	9
mov57	模拟化妆	roleplay of makeup	4.8667	1.995	4.53	2.264	15
mov58	洗发店洗发模拟	roleplay of washing your hair	3.35	2.77	3.4	2.501	20
mov59	卸妆模拟	roleplay of taking off your make-up	3.647	2.8	4.18	3.067	17
mov6	弹舌音	sound of tougue	3.294	2.46892	3.24	2.862	17
mov60	挖耳（女）	cleaning your ear by a girl	5.1667	2.69	5	2.892	12
mov61	个人关注放松	personal attention and relaxing	2.6	1.81	2.2	1.3	5
mov62	按摩穴位	massage your temples	2.42	2.11	2.58	1.83	12
mov7	吃三文鱼\章鱼	eating Salmon and octopus	4.333	3.02553	4.07	2.745	27
mov8	梳头	combing your hair	3.2353	2.30568	3.59	2.98	17
mov9	下雨声	sound of rain	3	2.256	2.75	1.545	12
